# Supplementary material for: A new specimen of Prolacerta broomi from the lower Fremouw Formation (Early Triassic) of Antarctica, its biogeographical implications and a taxonomic revision
Source: Sci Rep. 2018 Dec 20;8:17996. doi: 10.1038/s41598-018-36499-6 (PMC6301955; doi:10.1038/s41598-018-36499-6)
Supplement: Supplementary file 1 — Supplementary Information [file 41598_2018_36499_MOESM1_ESM.zip]

Archive with 1 entries (1 files):
- Spiekman_SciRep_data_matrix.nex
